# Supplementary material for: Association of Duration of Smoking Cessation or Cumulative Smoking Amount with Serum hs-CRP Level in Korean Adults: A Nationwide Population-Based Cross-Sectional Study
Source: Toxics. 2022 Sep 10;10(9):533. doi: 10.3390/toxics10090533 (PMC9501822; doi:10.3390/toxics10090533)
Supplement: Supplementary file 1 [file toxics-10-00533-s001.zip]

Archive with 1 entries (1 files):
- toxics-1832540-supplementary.pdf
